# Supplementary material for: Severe Pelvic Obliquity Affects Femoral Offset in Patients with Total Hip Arthroplasty but Not Leg-Length Inequality
Source: PLoS One. 2015 Dec 16;10(12):e0144863. doi: 10.1371/journal.pone.0144863 (PMC4689514; doi:10.1371/journal.pone.0144863)
Supplement: S1 Text — (XLS) [file pone.0144863.s001.xls]

## Sheet: Sheet1
Name	Age	Sex	Diagnosis	Side	Company	Type of prosthesis	Diameter of actual acetabulum component	Diameter of measurement	Magnification	Preop-PO type	Angle of preop-OP	Postop-PO type	Angle of postop-OP	Absolute values	Angle(preop-postop)	v-OP (Absolute values)	Measurement of ov-offset	Actual ov-offset	Measurement of cv-offset	Actual cv-offset	(OV- CV)-Offset	LLI (Absolute values)	Measurement of O-Offset	Actual O-Offset	Measurement of C-Offset	Actual C-Offset
王大妹	61	F	左髋DDH	左THA	depuy	pinnacle	48	54.921	1.14419	Ⅰ-A	2.107	Ⅱa	-0.13	0.127	2.237	2.237	33.6849	29.44	27.368	23.9192	5.52084	5.52	34.595	30.2354	33.198	29.0145
毕堂书	59	M	双髋AVN	左THA	depuy	pinnacle	54	62.614	1.15952	Ⅰ-A	1.022	Ⅰa	1.774	1.774	-0.752	0.752	38.1713	32.92	40.534	34.9576	-2.03761	2.04	54.054	46.6176	39.474	34.0434
张梅芳	66	F	左髋DDH	左THA	depuy	pinnacle	52	60.309	1.15979	Ⅰ-A	0.1605	Ⅰa	2.712	2.712	-2.5515	2.5515	40.0359	34.52	33.973	29.2924	5.22759	5.22	32.636	28.1396	39.267	33.857
孙蔚才	69	M	双髋AVN	左THA	link	delta	54	62.115	1.15028	Ⅰ-A	1.8911	Ⅰb	4.8577	4.8577	-2.9666	2.9666	39.6041	34.43	40.387	35.1106	-0.68065	0.68	13.276	11.5416	33.951	29.5155
宣学达	58	F	双髋OA	左THA	depuy	pinnacle	56	65.25	1.16518	Ⅰ-A	2.1267	Ⅱa	-0.99	0.9853	3.1167	3.1167	34.4776	29.59	28.169	24.1757	5.41431	5.42	44.214	37.9461	38.268	32.843
张羽华	51	M	左髋OA	左THA	depuy	Delta	54	61.164	1.13267	Ⅰ-A	0.1646	Ⅰa	1.096	1.096	-0.9314	0.9314	44.7403	39.5	39.211	34.6183	4.8817	4.86	38.955	34.3923	34.013	30.0291
陈又新	71	M	双髋AVN	右THA	depuy	pinnacle	56	63.945	1.14187	Ⅰ-A	0.139	Ⅰa	1.432	1.432	-1.293	1.293	55.8148	48.88	37.391	32.7453	16.1347	16.14	49.558	43.4005	31.054	27.1956
龚洪兴	57	M	左髋AVN	左THA	depuy	Delta	54	61.462	1.13819	Ⅰ-A	2.252	Ⅰb	4.497	4.497	-2.245	2.245	46.7225	41.05	42.769	37.5765	3.47351	3.47	41.053	36.0688	33.447	29.3863
陈宝娟	62	F	右髋OA	右THA	depuy	pinnacle	48	54.172	1.12858	Ⅰ-A	0.909	Ⅰc	11.641	11.641	-10.732	10.732	44.9063	39.79	50.527	44.7703	-4.98029	4.98	26.422	23.4117	19.988	17.7107
陈取英	61	F	右髋AVN	右THA	depuy	pinnacle	48	53.134	1.10696	Ⅰ-A	0.506	Ⅰc	7.678	7.678	-7.172	7.172	31.5926	28.54	25.494	23.0307	5.50932	5.51	32.106	29.0038	34.834	31.4682
丁文霞	74	F	双髋OA	右THA	link	delta	46	51.549	1.12063	Ⅰ-A	2.707	Ⅰc	6.985	6.985	-4.278	4.278	35.8041	31.95	27.059	24.1462	7.80377	7.81	31.37	27.9932	19.256	17.1832
郭凌	58	F	双髋DDH	左THA	depuy	pinnacle	48	53.865	1.12219	Ⅰ-A	1.944	Ⅰb	5.15	5.15	-3.206	3.206	29.9287	26.67	19.064	16.9882	9.68175	9.69	38.715	34.4996	26.1	23.2581
洪汝区	69	M	右髋OA	右THA	depuy	pinnacle	52	58.677	1.1284	Ⅰ-A	2.341	Ⅰb	5.55	5.55	-3.209	3.209	47.8669	42.42	37.811	33.5084	8.91161	8.91	39.757	35.233	29.672	26.2956
陆爱群	67	F	左髋AVN	左THA	depuy	pinnacle	44	51.996	1.18173	Ⅰ-A	1.051	Ⅰa	0.428	0.428	0.623	0.623	48.6872	41.2	34.212	28.9508	12.2492	12.25	14.758	12.4885	22.633	19.1525
吴林妹	62	F	右髋AVN	右THA	depuy	pinnacle	48	54.595	1.1374	Ⅰ-A	0.217	Ⅰb	5.711	5.711	-5.494	5.494	40.9804	36.03	32.784	28.8237	7.20626	7.21	32.946	28.9662	22.232	19.5464
朱惠珍	70	F	左髋OA	左THA	wright	delta	46	55.923	1.21572	Ⅰ-A	1.572	Ⅰa	1.412	1.412	0.16	0.16	55.0112	45.25	46.591	38.3239	6.92613	6.93	39.862	32.7889	48.015	39.4952
张秀英	64	F	双髋OA	右THA	link	pinnacle	48	54.625	1.13802	Ⅰ-A	0.396	Ⅰa	1.73	1.73	-1.334	1.334	23.4318	20.59	14.739	12.9514	7.63857	7.63	20.791	18.2694	14.666	12.8873
陈林耀	74	F	右髋DDH	右THA	wright	delta	52	61.66	1.18577	Ⅰ-A	2.591	Ⅰa	2.144	2.144	0.447	0.447	45.2964	38.2	37.392	31.534	6.66604	6.66	33.195	27.9945	19.912	16.7925
陈素兰	57	F	右髋DDH	右THA	depuy	delta	44	50.551	1.14889	Ⅰ-A	2.445	Ⅰb	5.203	5.203	-2.758	2.758	40.9578	35.65	35.929	31.2729	4.37711	4.38	24.906	21.6784	8.962	7.8006
牛湘军	56	M	左髋AVN	左THA	depuy	pinnacle	48	55.493	1.1561	Ⅰ-A	1.637	Ⅰa	0.1	0.1	1.537	1.537	34.2091	29.59	36.842	31.8674	-2.27737	2.28	31.449	27.2026	26.065	22.5455
王雷娟	61	F	右髋DDH	右THA	depuy	pinnacle	44	48.789	1.10884	Ⅰ-A	0.724	Ⅰb	4.718	4.718	-3.994	3.994	36.9798	33.35	39.862	35.9493	-2.59925	2.6	32.974	29.7374	31.843	28.7174
陆介飞	46	M	右髋OA	右THA	link	HA delta	52	60.657	1.16648	Ⅰ-A	1.4801	Ⅱb	-3.42	3.4228	4.9001	4.9001	37.444	32.1	37.969	32.55	-0.450044	0.45	28.159	24.1401	31.634	27.1192
缪安植	73	M	左髋AVN	左THA	wright	ceramic	52	61.039	1.17383	Ⅰ-A	2.1257	Ⅱa	-1.45	1.4539	3.5757	3.5757	42.6569	36.34	37.129	31.6307	4.70927	4.71	37.216	31.7048	43.625	37.1648
郭钦洲	20	M	AS	右THA	depuy	delta	52	59.706	1.14819	Ⅰ-A	1.6806	Ⅰb	3.0401	3.0401	-1.3595	1.3595	41.6564	36.28	38.511	33.5405	2.73945	2.74	24.011	20.912	17.943	15.6272
周小素	48	F	右髋AVN	右THA	depuy	pinnacle	52	54.719	1.05229	Ⅰ-A	2.658	Ⅰa	2.15	2.15	0.508	0.508	43.9751	41.79	32.395	30.7853	11.0047	11.01	29.47	28.0056	30.292	28.7868
杨建生	54	M	右髋AVN	右THA	biomet	pinnacle	60	67.609	1.12682	Ⅰ-B	3.1798	Ⅰb	4.6287	4.6287	-1.4489	1.4489	56.2732	49.94	54.155	48.0602	1.87983	1.88	32.633	28.9603	27.896	24.7565
费秀珍	61	F	左髋AVN	左THA	wright	delta	52	61.184	1.17662	Ⅰ-B	5.518	Ⅰc	6.2743	6.2743	-0.7563	0.7563	36.0397	30.63	31.699	26.9408	3.68917	3.69	15.32	13.0204	31.333	26.6298
杨冬英	66	F	右髋DDH	右THA	wright	delta	52	61.487	1.18244	Ⅰ-B	3.5275	Ⅰb	4.655	4.655	-1.1275	1.1275	26.8296	22.69	39.041	33.0173	-10.3273	10.32	30.427	25.7323	32.937	27.8551
赵志专	59	M	左髋化脓性关节炎后遗症	左THA	depuy	S-ROM pinnacle	44	46.438	1.05541	Ⅰ-B	3.4732	Ⅰc	10.2763	10.2763	-6.8031	6.8031	15.1873	14.39	35.476	33.6135	-19.2235	19.22	20.936	19.8369	30.356	28.7623
邹济忠	68	M	左髋AVN	左THA	depuy	S-ROM pinnacle	52	59.371	1.14175	Ⅰ-B	3.9039	Ⅰa	0.3431	0.3431	3.5608	3.5608	35.5313	31.12	36.583	32.0412	-0.921165	0.92	31.579	27.6584	46.889	41.0677
杨光萍	52	F	右髋AVN	右THA	biomet	Delta	50	55.183	1.10366	Ⅰ-B	3.694	Ⅰb	5.147	5.147	-1.453	1.453	39.1468	35.47	32.522	29.4674	6.00259	6	38.158	34.5741	41.239	37.3657
诸炳英	66	F	左髋AVN	左THA	stryker	delta	46	51.15	1.11196	Ⅰ-B	4.522	Ⅰb	3.869	3.869	0.653	0.653	32.7026	29.41	32.962	29.6432	-0.233245	0.24	27.354	24.5999	9.009	8.10194
何龙明	67	M	双髋DDH	右THA	depuy	pinnacle	52	57.434	1.1045	Ⅰ-B	3.285	Ⅰb	3.395	3.395	-0.11	0.11	40.8555	36.99	15.021	13.5998	23.3902	23.39	40.05	36.2608	20.796	18.8284
蒋纪芳	60	F	左髋AVN	左THA	depuy	pinnacle	48	53.053	1.10527	Ⅰ-B	5.382	Ⅰb	3.418	3.418	1.964	1.964	29.7981	26.96	34.013	30.7735	-3.81345	3.82	38.692	35.0068	33.163	30.0044
林美丽	66	F	双髋DDH	左THA	depuy	pinnacle	48	55.824	1.163	Ⅰ-B	3.54	Ⅱa	-1.16	1.16	4.7	4.7	30.7962	26.48	18.423	15.8409	10.6391	10.64	42.158	36.2494	16.943	14.5684
徐大珍	67	F	左髋AVN	左THA	depuy	pinnacle	48	54.302	1.13129	Ⅰ-B	5.307	Ⅰa	1.005	1.005	4.302	4.302	36.0543	31.87	38.166	33.7367	-1.86666	1.87	35.009	30.946	33.167	29.3178
陈群	50	M	双髋OA	双THA	link	delta	50	59.053	1.18106	Ⅰ-B	3.845	Ⅰa	2.315	2.315	1.53	1.53	21.5898	18.28	27.389	23.1902	-4.91019	4.91	26.138	22.131	4.243	3.59254
陈全娣	62	F	右髋OA	右THA	depuy	pinnacle	52	58.431	1.12367	Ⅰ-B	4.152	Ⅰb	3.783	3.783	0.369	0.369	41.9242	37.31	31.649	28.1657	9.14433	9.15	27.187	24.1948	20.816	18.525
李惠岚	55	F	左髋AVN	左THA	depuy	pinnacle	48	53.269	1.10977	Ⅰ-C	6.219	Ⅰc	10.166	10.166	-3.947	3.947	31.8504	28.7	36.648	33.023	-4.32303	4.33	27.783	25.0349	27.521	24.7988
张丽均	62	F	左髋DDH	左THA	biomet	delta	48	53.962	1.12421	Ⅰ-C	10.411	Ⅱb	-3.78	3.781	14.191	14.191	32.7145	29.1	10.293	9.15578	19.9442	19.95	40.526	36.0485	17.496	15.563
余彩莲	51	F	右髋DDH	右THA	depuy	srom pinnacle	48	50.751	1.05731	Ⅰ-C	6.559	Ⅰc	8.036	8.036	-1.477	1.477	11.9476	11.3	29.512	27.9123	-16.6123	16.61	11.251	10.6411	49.787	47.0883
耿翠兄	47	F	双髋OA	左THA	depuy	pinnacle	48	54.336	1.132	Ⅰ-C	9.184	Ⅰc	7.715	7.715	1.469	1.469	31.8884	28.17	29.773	26.3012	1.86876	1.87	31.649	27.9585	31.053	27.432
潘滋	61	F	右髋DDH	右THA	depuy	S-ROM pinnacle	52	59.271	1.13983	Ⅰ-C	6.676	Ⅰc	7.174	7.174	-0.498	0.498	37.4091	32.82	37.929	33.2761	-0.456105	0.46	19.212	16.8552	16.83	14.7654
吴祖德	55	F	左髋DDH	左THA	depuy	delta	48	52.317	1.08994	Ⅰ-C	6.206	Ⅰb	5.751	5.751	0.455	0.455	46.8237	42.96	38.1	34.9561	8.00387	8	26.391	24.2133	35.978	33.0092
黄灿莹	56	F	右髋DDH	右THA	depuy	Delta	46	49.745	1.08141	Ⅰ-C	6.721	Ⅰb	3.406	3.406	3.315	3.315	32.9507	30.47	28.465	26.322	4.14796	4.14	27.151	25.107	43.523	40.2464
刘雪韻	65	F	左髋DDH	左THA	depuy	pinnacle	52	60.213	1.15794	Ⅱ-A	0.924	Ⅱa	0.8583	0.8583	0.0657	0.0657	44.4766	38.41	37.372	32.2745	6.13551	6.14	34.574	29.8581	21.619	18.6702
钱秀娥	57	F	左髋DDH	左THA	depuy	s-rom pinnacle	44	48.524	1.10282	Ⅱ-A	2.7056	Ⅰb	-4.04	4.0377	6.7456	6.7456	16.8731	15.3	22.933	20.7949	-5.49491	5.49	37.655	34.1443	41.144	37.3081
孙秀琴	61	F	右髋DDH	右THA	depuy	pinnacle	48	56.237	1.1716	Ⅱ-A	2.7389	Ⅰa	-0.61	0.6095	3.3489	3.3489	39.4362	33.66	33.158	28.3014	5.35863	5.36	38.422	32.7944	28.728	24.5202
王鑫泉	49	M	AS	左THA	WRIGHT	pinnacle	58	64.118	1.10548	Ⅱ-A	2.237	Ⅰa	-1.16	1.1632	3.397	3.397	78.2903	70.82	74.855	67.7125	3.1075	3.1	17.317	15.6646	12.946	11.7107
郁树强	50	M	左髋AVN	左THA	biomet	delta	54	61.563	1.14006	Ⅱ-A	2.1921	Ⅱa	0.8892	0.8892	1.3029	1.3029	43.4361	38.1	42.908	37.6368	0.463238	0.46	35.025	30.7222	43.697	38.3288
方雪英	32	F	左髋DDH	左THA	DEPUY	SROM	44	47.409	1.07748	Ⅱ-A	2.793	Ⅰc	-9.97	9.965	12.763	12.763	40.1576	37.27	32.671	30.3218	6.94825	6.95	11.935	11.0768	38.249	35.4987
陈琴珍	56	F	左髋DDH	左THA	depuy	pinnacle	48	54.341	1.1321	Ⅱ-A	0.706	Ⅰa	-1.71	1.71	2.416	2.416	35.5367	31.39	25.802	22.7912	8.59881	8.6	31.825	28.1114	25.33	22.3743
沈元郎	65	M	左髋AVN	左THA	depuy	pinnacle	54	60.177	1.11439	Ⅱ-A	0.778	Ⅱa	0.197	0.197	0.581	0.581	21.3183	19.13	35.264	31.6442	-12.5142	12.52	29.476	26.4504	36.767	32.993
储跃明	55	M	双髋AVN	左THA	link	HA delta	60	73.43	1.22383	Ⅱ-A	2.8155	Ⅰa	-0.48	0.4842	3.2955	3.2955	44.8045	36.61	41.646	34.0291	2.58086	2.58	29.94	24.4641	23.195	18.9527
李元厚	82	M	右髋AVN	右THA	link	delta	50	57.088	1.14176	Ⅱ-A	0.1454	Ⅰa	-0.29	0.2872	0.4354	0.4354	44.7342	39.18	40	35.0336	4.14637	4.15	30.555	26.7613	24.302	21.2847
梁玉明	65	M	右髋DDH	右THA	link	HA delta	50	57.696	1.15392	Ⅱ-A	0.5876	Ⅰa	-2.36	2.3601	2.9476	2.9476	34.2483	29.68	18.438	15.9786	13.7014	13.7	20.696	17.9354	21.92	18.9961
奚辉明	68	M	左髋AVN	左THA	link	HA delta	50	57.696	1.15392	Ⅱ-A	1.5911	Ⅰa	-0.61	0.6128	2.2011	2.2011	46.5838	40.37	37.109	32.1591	8.21092	8.21	22.933	19.874	19.475	16.8773
盛琴妹	66	F	左髋AVN	左THA	link	delta	50	51.895	1.0379	Ⅱ-A	0.288	Ⅰa	-0.12	0.115	0.408	0.408	26.8401	25.86	28.421	27.3832	-1.52318	1.52	28.499	27.4583	23.409	22.5542
杨根弟	71	F	右髋AVN	右THA	wright	delta	48	56.808	1.1835	Ⅱ-A	1.513	Ⅱa	0.71	0.71	0.803	0.803	33.9428	28.68	41.843	35.3553	-6.6753	6.67	23.149	19.5598	30.115	25.4457
沈宝琴	60	F	左髋OA	左THA	stryker	delta	44	52.56	1.19455	Ⅱ-A	1.5293	Ⅱa	1.927	1.927	-0.3977	0.3977	43.9473	36.79	33.951	28.4217	8.36831	8.37	36.317	30.4024	24.749	20.7183
徐媛媛	23	F	右髋DDH	右THA	depuy	SROM Delta	44	49.023	1.11416	Ⅱ-A	2.5657	Ⅰc	-6.9	6.9014	9.4657	9.4657	29.9597	26.89	31.825	28.5641	-1.67414	1.67	28.714	25.7719	36.791	33.0213
赵瑞芳	71	F	右髋AVN	右THA	stryker	pinnacle	52	61.927	1.1909	Ⅱ-A	0.9963	Ⅰc	-6.58	6.5763	7.5763	7.5763	40.4312	33.95	26.16	21.9665	11.9835	11.98	19.299	16.2053	25.539	21.4451
陈兰英	51	F	左髋DDH	左THA	depuy	S-ROM pinnacle	52	54.648	1.05092	Ⅱ-A	1.068	Ⅰc	-6.15	6.15	7.218	7.218	28.0491	26.69	13.747	13.0809	13.6091	13.61	41.48	39.4701	25.269	24.0446
沈引娣	61	F	左髋OA	左THA	depuy	Delta	52	55.125	1.0601	Ⅱ-A	1.135	Ⅰb	-4.23	4.233	5.365	5.365	20.8521	19.67	21.899	20.6576	-0.98756	0.99	19.49	18.3851	19.256	18.1644
赵亚范	54	F	左髋AVN	左THA	DEPUY	delta	44	50.474	1.14714	Ⅱ-A	2.372	Ⅱa	2.759	2.759	-0.387	0.387	36.6281	31.93	26.874	23.427	8.50297	8.5	37.004	32.2577	34.499	30.074
柯凤珍	69	F	左髋AVN	左THA	depuy	pinnacle	52	58.856	1.13185	Ⅱ-A	1.42	Ⅰa	-0.39	0.392	1.81	1.81	22.3653	19.76	29.212	25.8092	-6.04916	6.04	32.648	28.8449	22.424	19.8119
凌嘉璐	60	F	右髋OA	右THA	depuy	pinnacle	48	56.318	1.17329	Ⅱ-A	2.106	Ⅰb	-5.53	5.531	7.636	7.636	37.5453	32	31.475	26.8262	5.17376	5.18	33.685	28.7098	20.27	17.2762
姚雪凤	55	F	左髋DDH	左THA	depuy	s-rom	54	63.547	1.1768	Ⅱ-A	1.54	Ⅰb	-3.49	3.488	5.03	5.03	23.736	20.17	16.087	13.6702	6.49983	6.5	33.948	28.8478	24.489	20.8099
王学兵	42	M	双髋AVN	左THA	depuy	delta	54	60.725	1.12454	Ⅱ-A	2.545	Ⅰa	-2.88	2.88	5.425	5.425	45.3301	40.31	29.779	26.4811	13.8289	13.82	48.319	42.9679	39.337	34.9806
王仙花	62	F	右髋AVN	右THA	depuy	pinnacle	52	59.215	1.13875	Ⅱ-A	1.317	Ⅰa	-0.61	0.613	1.927	1.927	40.5395	35.6	12.371	10.8637	24.7363	24.73	39.359	34.5633	27.939	24.5348
刘洪旺	58	M	左髋OA	左THA	link	HA delta	56	63.823	1.1397	Ⅱ-A	1.369	Ⅱa	0.746	0.746	0.623	0.623	68.4388	60.05	65.803	57.7373	2.3127	2.31	34.26	30.0606	31.579	27.7083
陈结林	61	F	右髋OA	右THA	plus	pinnacle	52	60.106	1.15588	Ⅱ-A	1.52	Ⅰa	-2.96	2.955	4.48	4.48	42.421	36.7	36.362	31.4582	5.24184	5.24	47.736	41.2982	40.874	35.3617
盛宇翔	35	M	AS	左THA	depuy	Delta	50	58.133	1.16266	Ⅱ-A	0.688	Ⅰa	-1.61	1.608	2.298	2.298	45.2856	38.95	46.598	40.0788	-1.12878	1.13	51.853	44.5986	22.761	19.5767
范超	40	M	右髋AVN	右THA	depuy	pinnacle	50	57.665	1.1533	Ⅱ-B	4.236	Ⅱa	1.887	1.887	2.349	2.349	49.4881	42.91	47.65	41.3162	1.59378	1.6	40	34.6831	38.913	33.7406
孙桂菊	47	F	双髋DDH	右THA	depuy	pinnacle	44	47.782	1.08595	Ⅱ-B	3.857	Ⅰb	-3.65	3.65	7.507	7.507	36.3903	33.51	34.801	32.0465	1.46354	1.47	38.005	34.9969	43.02	39.6149
刘桂生	50	M	左髋OA	左THA	wright	metal-on-metal	52	59.815	1.15029	Ⅱ-B	4.469	Ⅰc	-6.08	6.075	10.549	10.549	29.2518	25.43	31.672	27.534	-2.10396	2.1	42.14	36.6343	49.581	43.1031
周宝凤	60	F	左髋DDH	左THA	depuy	pinnacle	48	51.474	1.07237	Ⅱ-B	5.57	Ⅱb	3.104	3.104	2.466	2.466	22.1338	20.64	22.393	20.8817	-0.241688	0.25	39.055	36.4192	26.643	24.8449
周维花	44	F	双髋OA	左THA	depuy	pinnacle	48	55.183	1.14965	Ⅱ-B	3.332	Ⅰa	-0.14	0.138	3.472	3.472	33.6846	29.3	21.844	19.0006	10.2994	10.3	26.6	23.1376	22.687	19.7339
汤春山	56	M	右髋AVN	右THA	link	delta	50	58.04	1.1608	Ⅱ-B	5.969	Ⅰb	-5.68	5.675	11.649	11.649	42.5781	36.68	40.194	34.6261	2.05388	2.05	35.279	30.392	20.729	17.8575
洑建春	45	M	双侧AVN	左THA	link	delta	52	60.205	1.15779	Ⅱ-B	5.49	Ⅰa	-1.46	1.458	6.95	6.95	35.8104	30.93	37.392	32.2961	-1.36606	1.37	19.474	16.82	36.068	31.1525
陆云宣	75	M	左髋OA	左THA	wright	pinnacle	54	63.267	1.17161	Ⅱ-B	3.025	Ⅱa	1.955	1.955	1.07	1.07	50.0161	42.69	45.282	38.6493	4.04066	4.04	42.113	35.9445	33.596	28.675
董慧芳	57	F	右髋DDH	右THA	depuy	pinnacle	52	60.334	1.16027	Ⅱ-B	3.464	Ⅱa	0.6187	0.6187	2.8453	2.8453	33.1605	28.58	22.105	19.0516	9.52839	9.53	35.644	30.7205	37.336	32.1787
陈才福	57	M	右髋DDH	右THA	depuy	s-rom	52	59.406	1.14242	Ⅱ-B	5.194	Ⅰa	-0.09	0.085	5.284	5.284	17.3648	15.2	46.842	41.0023	-25.8023	25.8	42.172	36.9145	30.263	26.4902
冯玉英	55	F	右髋DDH	右THA	depuy	pinnacle	52	59.306	1.1405	Ⅱ-B	4.408	Ⅰa	-1.33	1.326	5.738	5.738	36.61	32.1	30.818	27.0215	5.07852	5.08	26.923	23.6063	27.105	23.7659
田丽珍	41	F	右髋DDH	右THA	depuy	s-rom pinnacle	48	56.421	1.17544	Ⅱ-B	3.7	Ⅱa	1.29	1.29	2.41	2.41	36.3328	30.91	29.221	24.8597	6.05032	6.05	25.861	22.0012	20.208	17.1919
赵铁章	56	M	左髋AVN	左THA	link	delta	52	57.821	1.11194	Ⅱ-B	3.228	Ⅰa	-2.12	2.116	5.348	5.348	35.8157	32.21	38.181	34.3372	-2.12721	2.13	39.907	35.8895	34.394	30.9315
俞椿龄	59	M	右髋AVN	右THA	depuy	pinnacle	52	60.451	1.16252	Ⅱ-B	4.7	Ⅰa	-2.24	2.236	6.94	6.94	41.8739	36.02	40.557	34.8872	1.13284	1.13	34.219	29.4352	39.496	33.9745
王加芳	49	F	左髋DDH	左THA	depuy	pinnacle	52	60.295	1.15952	Ⅱ-B	5.7	Ⅰa	-2.95	2.949	8.65	8.65	28.9416	24.96	22.105	19.0639	5.89606	5.9	19.728	17.0139	42.105	36.3125
吴爱兰	52	F	左髋DDH	左THA	depuy	SROM Delta	44	49.875	1.13352	Ⅱ-B	4.287	Ⅰa	-0.28	0.281	4.567	4.567	22.8972	20.2	29.738	26.235	-6.03503	6.04	27.308	24.0913	19.753	17.4262
叶月珺	61	F	右髋AVN	左THA	stryker	pinnacle	46	56.421	1.22654	Ⅱ-B	3.409	Ⅰa	-2.44	2.439	5.849	5.849	35.0301	28.56	13.431	10.9503	17.6097	17.61	34.834	28.4001	31.532	25.708
郭玲英	65	F	左髋OA	左THA	depuy	pinnacle	54	58.44	1.08222	Ⅱ-B	12.085	Ⅱb	4.581	4.581	7.504	7.504	55.5613	51.34	44.987	41.5691	9.7709	9.78	34.402	31.7883	37.665	34.8034
蒋爱芳	56	F	左髋AVN	左THA	depuy	pinnacle	48	54.213	1.12944	Ⅱ-C	6.734	Ⅱa	0.65	0.65	6.084	6.084	37.102	32.85	30.791	27.2622	5.58776	5.59	40.043	35.4539	34.763	30.779
金素荣	61	F	左髋DDH半脱位	左THA	depuy	pinnacle	54	61.75	1.14352	Ⅱ-C	8.577	Ⅱb	4.1842	4.1842	4.3928	4.3928	29.0454	25.4	27.449	24.004	1.39602	1.39	43.723	38.2355	39.225	34.302
吴克勤	77	M	左髋DDH	左THA	depuy	pinnacle	50	51.549	1.03098	Ⅱ-C	7.955	Ⅰb	-4.45	4.45	12.405	12.405	37.3421	36.22	21.991	21.3302	0.52	0.504374	18.5989	18.04	17.0421	16.53
陆志信	57	M	右髋AVN	右THA	depuy	S-ROM pinnacle	52	61.062	1.17427	Ⅱ-C	7.023	Ⅰa	-1.14	1.14	8.163	8.163	25.6343	21.83	37.12	31.6111	-9.78115	11.21	35.53	30.2571	18.751	15.9682
单敏君	62	F	右髋AVN	右THA	depuy	pinnacle	48	49.9	1.03958	Ⅱ-C	6.775	Ⅰa	-0.95	0.953	7.725	7.725	44.515	42.82	31.846	30.6334	12.1866	8.36	38.191	36.7368	37.477	36.05
陈胜妹	56	F	左髋DDH	左THA	depuy	pinnacle	44	48.033	1.09166	Ⅱ-C	10.072	Ⅱa	0.935	0.935	9.137	9.137	24.3222	22.28	31.846	29.1721	-6.89211	2.17	38.202	34.9944	29.635	27.1468
江琴仙	45	F	右髋DDH	右THA	stryker	s-rom	46	54.94	1.19	Ⅱ-C	7.03	Ⅱb	3.59	3.59	3.44	3.44	37.2946	31.34	37.76	31.7311	-0.391092	4.49	33.69	28.31	28.46	23.92
Temographic data																vOP		OV-offset (operated vertical offset)		CV-offset( contralateral vertical offset)		LLI		O-Offset( contralateral offset)		C-Offset(operated offset)
The measurement based on the preop-PO.
